# Supplementary material for: Enhanced Osteogenesis and Antibacterial Properties of Ketoprofen-Loaded MgCu-MOF74-Coated Titanium Alloy for Bone Implant
Source: J Funct Biomater. 2025 Jun 14;16(6):222. doi: 10.3390/jfb16060222 (PMC12194423; doi:10.3390/jfb16060222)
Supplement: Supplementary file 1 [file jfb-16-00222-s001.zip]

Archive with 1 entries (1 files):
- jfb-3644265-supplementary.pdf
